# Supplementary material for: Artificial Intelligence in Foodborne Pathogen Detection from Sensing to Food Safety Systems: A Systematic Review
Source: Foods. 2026 Jul 21;15(14):2562. doi: 10.3390/foods15142562 (PMC13409503; doi:10.3390/foods15142562)
Supplement: Supplementary file 1 [file foods-15-02562-s001.zip]

Archive with 2 entries (2 files):
- foods-4431436PRISMA_2020_abstract_checklist_Schirone et al.pdf
- foods-4431436PRISMA_2020_checklist_Schirone et al.pdf
